# Supplementary material for: A Genome-Wide Study of Cytogenetic Changes in Colorectal Cancer Using SNP Microarrays: Opportunities for Future Personalized Treatment
Source: PLoS One. 2012 Feb 20;7(2):e31968. doi: 10.1371/journal.pone.0031968 (PMC3282791; doi:10.1371/journal.pone.0031968)
Supplement: Table S7 — Therapeutic Target Database matches for: (A) antibody, antagonist, inhibitor targeting genes in the amplification regions; (B) agonist, activator and inducer targeting genes in the deletion regions. (CSV) [file pone.0031968.s008.csv]

Table S7: Result from TTD match for genes in the regions of amplification and deletion in CRC.
A. Antibody, antagonist, inhibitor targeting genes in the amplification regions
Gene symbol	cytoband	Gene Name	Drug Name	Drug Type	Drug Use	Approval status
GHR	5p12	growth hormone receptor	ATL-1103	Antagonist	Acromegaly	Phase I
GHR	5p12	growth hormone receptor	BVT-A	Antagonist	Acromegaly	Preclinical
GHR	5p12	growth hormone receptor	Pegvisomant	Antagonist	Acromegaly	Approved
AURKA	20q13.2 - 20q13.32	aurora kinase A; aurora kinase A pseudogene 1	MLN8237	Inhibitor	Acute myelogenous leukemia, High-risk myelodysplastic syndrome and Ovarian cancer Paediatric solid tumours or ALL Advanced solid tumours and haematological malignancies	Phase II
AURKA	20q13.2 - 20q13.32	aurora kinase A; aurora kinase A pseudogene 1	AT-9283	Inhibitor	Adult solid tumours, NHL, AML, ALL, CML, MDS and myelofibrosis	Phase I/II
SRC	20q11.23	v-src sarcoma (Schmidt-Ruppin A-2) viral oncogene homolog (avian)	Bosutinib	Inhibitor	Advanced Breast Cancer	Phase I/II
FLT1	13q12.3	fms-related tyrosine kinase 1 (vascular endothelial growth factor/vascular permeability factor receptor)	Sorafenib	Inhibitor	Advanced renal cell carcinoma Hepatocellular carcinoma, NSCLC, melanoma Myelodyspalstic syndrome, AML, head & neck cancer, breast, colon, ovarian, pancreatic cancer	Launched
FLT3	13q12.2	fms-related tyrosine kinase 3	Sunitinib	Inhibitor	Advanced renal cell carcinoma Advanced renal cell carcinoma	Launched
BCL2L1	20q11.21	BCL2-like 1	ABT-263	Inhibitor	Advanced small cell lung cancer; Relapsed or refractory chronic lymphocytic leukemia; Relapsed or refractory lymphoid malignancies	Phase II
AURKA	20q13.2 - 20q13.32	aurora kinase A; aurora kinase A pseudogene 1	PF-03814735	Inhibitor	Advanced solid tumours	Phase I
FLT1	13q12.3	fms-related tyrosine kinase 1 (vascular endothelial growth factor/vascular permeability factor receptor)	Ranibizumab	Inhibitor	Age-related macular degeneration Diabetic macular edema and retinal vein occlusion	Approved
FLT3	13q12.2	fms-related tyrosine kinase 3	SU5614	Inhibitor	Airway inflammation	Phase I/II
HRH3	20q13.33	histamine receptor H3	HPP404	Antagonist	Allergic rhinitis	Phase I
HRH3	20q13.33	histamine receptor H3	SAR110894	Antagonist	Alzheimer's	Phase I
ALOX5AP	13q12.3	arachidonate 5-lipoxygenase-activating protein	GSK2190915	Inhibitor	Asthma	Phase II
HTR2A	13q14.12 - 13q21.1	5-hydroxytryptamine (serotonin) receptor 2A	Risperidone Consta	Antagonist	Bipolar disorder	Phase IV
FLT3	13q12.2	fms-related tyrosine kinase 3	Midostaurin	Inhibitor	Breast & colorectal cancer Colon, breast, CLL, AML, GIST, solid tumours & non-Hodgkin's lymphoma	Phase I
PRLR	5p13.3 - 5p13.2	prolactin receptor	LFA102	Antibody	Breast cancer, prostate cancer	Phase I
TGM2	20q11.23 - 20q12	transglutaminase 2 (C polypeptide, protein-glutamine-gamma-glutamyltransferase)	Fibrostat	Inhibitor	Burns and Burn Infections, Scar Tissue	Phase IIb completed
AURKA	20q13.2 - 20q13.32	aurora kinase A; aurora kinase A pseudogene 1	PHA-739358	Inhibitor	CML that relapsed after imatinib or BCR�CABL-targeted therapy; Metastatic Hormone Refractory Prostate Cancer (MHRPC)	Phase II
SRC	20q11.23	v-src sarcoma (Schmidt-Ruppin A-2) viral oncogene homolog (avian)	Herbimycin A	Inhibitor	Cancer	Approved
AURKA	20q13.2 - 20q13.32	aurora kinase A; aurora kinase A pseudogene 1	MK-5108	Inhibitor	Cancer; Neoplasms; Tumors	Phase I
AURKA	20q13.2 - 20q13.32	aurora kinase A; aurora kinase A pseudogene 1	VX-689	Inhibitor	Cancer; Neoplasms; Tumors	Phase I
ANGPT1	8q23.1	angiopoietin 1	AMG 386	Inhibitor	Cancers	Phase II
ALOX5AP	13q12.3	arachidonate 5-lipoxygenase-activating protein	AM103	Inhibitor	Cardiovascular Disorders	Phase I/II
SRC	20q11.23	v-src sarcoma (Schmidt-Ruppin A-2) viral oncogene homolog (avian)	Dasatinib	Inhibitor	Chronic myelogenous leukemia Solid tumours, multiple myeloma	Launched
TOP1	20q12	topoisomerase (DNA) I	Irinotecan	Inhibitor	Colorectal Cancer	Approved
CYP11B1	8q24.3	cytochrome P450, family 11, subfamily B, polypeptide 1	Metyrapone	Inhibitor	Cushing's syndrome (hypercortisolism)	Approved
SQLE	8q24.13	squalene epoxidase	Butenafine	Inhibitor	Dermatologic infections	Approved
DGAT1	8q24.3	diacylglycerol O-acyltransferase homolog 1 (mouse)	PF-04620110	Inhibitor	Diabetes Mellitus-Type 2	Phase I
HTR2A	13q14.12 - 13q21.1	5-hydroxytryptamine (serotonin) receptor 2A	Sarpogrelate	Antagonist	Diabetes mellitus	Approved
SQLE	8q24.13	squalene epoxidase	Naftifine	Inhibitor	Fungal infections	Approved
SQLE	8q24.13	squalene epoxidase	Terbinafine	Inhibitor	Fungal infections	Approved
AURKA	20q13.2 - 20q13.32	aurora kinase A; aurora kinase A pseudogene 1	R763	Inhibitor	Haematological Malignancies	Phase I
ADA	20q13.11 - 20q13.12	adenosine deaminase	Cladribine	Inhibitor	Hairy cell leukemia	Approved
ADA	20q13.11 - 20q13.12	adenosine deaminase	Pentostatin	Inhibitor	Hairy cell leukemia	Approved
ADA	20q13.11 - 20q13.12	adenosine deaminase	Fludarabine	Inhibitor	Hematological malignancies	Approved
DGAT1	8q24.3	diacylglycerol O-acyltransferase homolog 1 (mouse)	Hesperetin	Inhibitor	High Cholesterol level	Approved
ADA	20q13.11 - 20q13.12	adenosine deaminase	Dipyridamole	Inhibitor	Hypertension	Approved
CHRNA4	20q13.33	cholinergic receptor, nicotinic, alpha 4	Trimethaphan	Antagonist	Hypertensive emergencies	Approved
CHRNA4	20q13.33	cholinergic receptor, nicotinic, alpha 4	Pentolinium	Antagonist	Hypotension	Approved
ALOX5AP	13q12.3	arachidonate 5-lipoxygenase-activating protein	AM803	Inhibitor	Inflammatory Disorders	Phase I
SQLE	8q24.13	squalene epoxidase	Tolnaftate	Inhibitor	Jock itch, athlete's foot	Approved
AURKA	20q13.2 - 20q13.32	aurora kinase A; aurora kinase A pseudogene 1	AT9283	Inhibitor	Leukemia, Myeloid	Phase I
BCL2L1	20q11.21	BCL2-like 1	AT-101	Inhibitor	Lymphoid Leukemia, Non-Hodgkin's Lymphoma, Prostate Cancer	Phase II
CD40	20q13.12	CD40 molecule, TNF receptor superfamily member 5	Dacetuzumab	Antibody	Lymphoma, Large B-Cell, Diffuse; Lymphoma, Non-Hodgkin Lymphoma, Large B-Cell, Diffuse; Lymphoma, Non-Hodgkin	Phase I completed
HRH3	20q13.33	histamine receptor H3	GSK239512	Antagonist	Mild to Moderate Alzheimers Disease, Dementia	Phase II
AURKA	20q13.2 - 20q13.32	aurora kinase A; aurora kinase A pseudogene 1	AZD1152	Inhibitor	Myeloid Leukemia Acute Myeloid Leukemia, Haematological malignancies	Phase I/II
TPP2	13q32.3 - 13q33.2	tripeptidyl peptidase II	UCL-2000 and butabindide	Inhibitor	Obesity	Phase I
DGAT1	8q24.3	diacylglycerol O-acyltransferase homolog 1 (mouse)	AZD7687	Inhibitor	Obesity, diabetes	Phase I
SRC	20q11.23	v-src sarcoma (Schmidt-Ruppin A-2) viral oncogene homolog (avian)	AZD0530	Inhibitor	Osteosarcoma; Hematological malignancies, solid tumours	Phase II
AURKA	20q13.2 - 20q13.32	aurora kinase A; aurora kinase A pseudogene 1	ENMD-2076	Inhibitor	Ovarian Cancer, Fallopian Cancer, Peritoneal Cancer	Phase II
TOP1	20q12	topoisomerase (DNA) I	Topotecan	Inhibitor	Ovarian cancer	Approved
HTR2A	13q14.12 - 13q21.1	5-hydroxytryptamine (serotonin) receptor 2A	Pimavanserin	Antagonist	Parkinson's Disease Psychosis	Phase III
TNFSF11	13q14.11	tumor necrosis factor (ligand) superfamily, member 11	Denosumab	Antibody	Postmenopausal osteoporosis Rheumatoid arthritis Bone metastases in prostate cancer	Approved
EDNRB	13q22.3 - 13q31.1	endothelin receptor type B	Bosentan	Antagonist	Pulmonary arterial hypertension	Approved
TNFSF13B	13q33.3	tumor necrosis factor (ligand) superfamily, member 13b	Atacicept	Inhibitor	Rheumatoid arthritis, Multiple Sclerosis Graft rejection in heart transplantation, idiopathic thrombocytopenic purpura	Phase II
HTR2A	13q14.12 - 13q21.1	5-hydroxytryptamine (serotonin) receptor 2A	Blonanserin	Antagonist	Schizophrenia	Phase III
HTR2A	13q14.12 - 13q21.1	5-hydroxytryptamine (serotonin) receptor 2A	Iloperidone	Antagonist	Schizophrenia	Approved
HTR2A	13q14.12 - 13q21.1	5-hydroxytryptamine (serotonin) receptor 2A	Lurasidone hydrochloride	Antagonist	Schizophrenia	Phase III completed
HTR2A	13q14.12 - 13q21.1	5-hydroxytryptamine (serotonin) receptor 2A	Ocaperidone	Antagonist	Schizophrenia	Phase II
HTR2A	13q14.12 - 13q21.1	5-hydroxytryptamine (serotonin) receptor 2A	Org-23366	Antagonist	Schizophrenia Schizophrenia	Preclinical
HTR2A	13q14.12 - 13q21.1	5-hydroxytryptamine (serotonin) receptor 2A	Asenapine	Antagonist	Schizophrenia and bipolar disorder	Approved
TOP1	20q12	topoisomerase (DNA) I	Topetecan	Inhibitor	Small cell lung cancer, second-line therapy	Approved
FLT3	13q12.2	fms-related tyrosine kinase 3	Sunitinib malate	Inhibitor	Soft Tissue Sarcoma Metastatic Renal Cell Carcinoma; Gastrointestinal Stromal Tumors	Phase II
AURKA	20q13.2 - 20q13.32	aurora kinase A; aurora kinase A pseudogene 1	SNS-314	Inhibitor	Solid Tumors	Phase I completed
FLT3	13q12.2	fms-related tyrosine kinase 3	4SC-203	Inhibitor	Solid tumors	Phase I
TNFSF13B	13q33.3	tumor necrosis factor (ligand) superfamily, member 13b	Belimumab	Antibody	Systemic lupus erythematosus	Phase III
TNFSF13B	13q33.3	tumor necrosis factor (ligand) superfamily, member 13b	LymphoStat B	Inhibitor	Systemic lupus erythematosus	Phase II/III
B. Agonist, activator and inducer targeting genes in the deletion regions
Gene symbol	cytoband	Gene Name	Drug Name	Drug Type	Drug Use	Approval status
FECH	18q21.31	ferrochelatase (protoporphyria)	Methyl aminolevulinate	Activator	Photodynamic therapy	Approved
KRT16P2	17p11.2	keratin 16; keratin type 16-like	Griseofulvin	Inducer	Ringworm infections	Approved
LPL	8p22 - 8p21.3	lipoprotein lipase	Clofibrate	Activator	Dysbetalipoproteinemia	Approved
LPL	8p22 - 8p21.3	lipoprotein lipase	Gemfibrozil	Activator	Hyperlipidemia	Approved
MC4R	18q21.32	melanocortin 4 receptor	Bremelanotide	Agonist	Sexual Dysfunction, Female Erectile Dysfunction	Phase IIa
MC4R	18q21.32	melanocortin 4 receptor	CHIR-01020	Agonist	Obesity	Preclinical
MC4R	18q21.32	melanocortin 4 receptor	IDDBCP-150101	Agonist	Obesity, Sexual dysfunction	Preclinical
MC4R	18q21.32	melanocortin 4 receptor	MC-4 agonist	Agonist	Obesity	Preclinical
MC4R	18q21.32	melanocortin 4 receptor	Melanotetan II	Agonist	Sexual dysfunction, Obesity, Type 2 diabetes	Preclinical
MC4R	18q21.32	melanocortin 4 receptor	PT-15	Agonist	Sexual dysfunction, Obesity	Preclinical
MC4R	18q21.32	melanocortin 4 receptor	RM-493	Agonist	Obesity, diabetes	Preclinical
MC4R	18q21.32	melanocortin 4 receptor	Ro-27-3225	Agonist	Obesity	Preclinical
TNFRSF10A	8p21.3	tumor necrosis factor receptor superfamily, member 10a	Dulanermin	Agonist	Indolent relapsed non-Hodgkin's lymphoma, metastatic non-small cell lung cancer Metastatic colorectal cancer	Phase II
TNFRSF10A	8p21.3	tumor necrosis factor receptor superfamily, member 10a	RhApo2L/TRAIL	Agonist	Cancers	Phase II
TNFRSF10B	8p21.3	tumor necrosis factor receptor superfamily, member 10b	Apomab	Agonist	Colorectal cancer Non-small cell lung cancer and non-Hodgkin's lymphoma	Phase I
TNFRSF10B	8p21.3	tumor necrosis factor receptor superfamily, member 10b	Conatumumab	Agonist	Progressive cancer Cancers	Phase I
TNFRSF10B	8p21.3	tumor necrosis factor receptor superfamily, member 10b	Dulanermin	Agonist	Indolent relapsed non-Hodgkin's lymphoma, metastatic non-small cell lung cancer Metastatic colorectal cancer	Phase II
TNFRSF10B	8p21.3	tumor necrosis factor receptor superfamily, member 10b	RhApo2L/TRAIL	Agonist	Cancers	Phase II
TP53	17p13.1	tumor protein p53	Curaxin CBLC102	Activator	Prostate Cancer, Kidney Cancer	Phase II
TRPV1	17p13.3	transient receptor potential cation channel, subfamily V, member 1	Capsaicin	Activator	Neuropathic pain	Phase II completed
TRPV1	17p13.3	transient receptor potential cation channel, subfamily V, member 1	Resiniferatoxin	Activator	Neuropathic pain	Phase II
